# Supplementary material for: Freeze-Derived Anisotropic Porous Microparticles for Engineered Mesenchymal Stem Cell Loading and Wound Healing
Source: Research (Wash D C). 2025 Apr 22;8:0668. doi: 10.34133/research.0668 (PMC12012297; doi:10.34133/research.0668)
Supplement: Supplementary 1 — Figs. S1 to S11 [file research.0668.f1.zip]

Archive with 12 entries (12 files):
- Figure S1.tif
- Figure S10.tif
- Figure S11.tif
- Figure S2.tif
- Figure S3.tif
- Figure S4.tif
- Figure S5.tif
- Figure S6.tif
- Figure S7.tif
- Figure S8.tif
- Figure S9.tif
- Supplementary Information.docx
